# Supplementary material for: Non-Adaptive Phenotypic Evolution of the Endangered Carnivore Lycaon pictus
Source: PLoS One. 2013 Sep 23;8(9):e73856. doi: 10.1371/journal.pone.0073856 (PMC3781135; doi:10.1371/journal.pone.0073856)
Supplement: Figure S3 — Log-transformed fluctuating asymmetry ln (2|L−R|/(L+R)) in Lycaon pictus for (a) calliper measurements, and (b) photogrammetric measurements, plotted against time with independent linear regression fits for illustrative purposes. Only those characters exhibiting ideal FA are shown (see Tables S3 and S4). Character labels for calliper measurements refer to those listed in Table S1. Character labels for photogrammetric measurements refer to those numbered 1 to 18 in Figure S1. (ZIP) [file pone.0073856.s003.zip]

Archive with 2 entries (2 files):
- figure_S3a.tif
- figure_S3b.tif
