# Supplementary material for: Non-Adaptive Phenotypic Evolution of the Endangered Carnivore Lycaon pictus
Source: PLoS One. 2013 Sep 23;8(9):e73856. doi: 10.1371/journal.pone.0073856 (PMC3781135; doi:10.1371/journal.pone.0073856)
Supplement: Figure S4 — Diagnostic residual plots for regression of fluctuating asymmetry ln(2|L−R|/(L+R)) against time for (a) calliper measurements, and (b) photogrammetric measurements. (ZIP) [file pone.0073856.s004.zip]

Archive with 2 entries (2 files):
- figure_S4a.tif
- figure_S4b.tif
