# Supplementary material for: Non-Adaptive Phenotypic Evolution of the Endangered Carnivore Lycaon pictus
Source: PLoS One. 2013 Sep 23;8(9):e73856. doi: 10.1371/journal.pone.0073856 (PMC3781135; doi:10.1371/journal.pone.0073856)
Supplement: Table S6 — Analysis of variance table for linear regression fit to (a) ln (CFA) , and (b) Haldanes. The interaction between year (or generation) and country was retained despite not being significant. (ZIP) [file pone.0073856.s011.zip]

Archive with 2 entries (2 files):
- table_S6a.docx
- table_S6b.docx
